# Supplementary material for: Impact of a culinary medicine intervention on diet and health metrics in patients with type 2 diabetes and elevated body mass index
Source: PLoS One. 2026 May 20;21(5):e0347040. doi: 10.1371/journal.pone.0347040 (PMC13189329; doi:10.1371/journal.pone.0347040)
Supplement: S1 File — (XLS) [file pone.0347040.s003.xls]

## Sheet: Sheet1
id	time	group	lang	culture_belong	people	children	income	income_feeling	edu	assist1	assist2	assist3	assist4	assist5	assist6	assist_other	assist_text	assist_none	employ	employ_text	coverage	coverage_source	acres	transport	diff1	diff2	diff3	diff4	diff5	diff_other	diff_text	diff_none	fs1	fs2	living	living_problem1	living_problem2	living_problem3	living_problem4	living_problem5	living_problem6	living_problem7	living_problem_none	living_problem_norespond	living_problem_dontknow	hospital_help	form_confident	medical_diff	internet
002	pretest	NCCM	1	2	2	0	3	4	5	0	1	0	1	0	0	0		0	7		1	3	0	4	0	0	0	0	0	0		1	1	2	1	0	0	0	0	0	0	0	1	0	0	5	1	5	1
002	posttest	NCCM	1	2	2	0	3	4	5	0	1	0	1	0	0	0		0	7		1	3	0	4	0	0	0	0	0	0		1	1	2	1	0	0	0	0	0	0	0	1	0	0	5	1	5	1
003	pretest	NCCM	1	3	3	1	6	2	5	0	1	1	0	1	0	0		0	3		1	4	0	1	1	1	0	0	0	0		0	2	2	1	1	0	0	0	0	1	0	0	0	0	3	1	4	1
003	posttest	NCCM	1	3	3	1	6	2	5	0	1	1	0	1	0	0		0	3		1	4	0	1	1	1	0	0	0	0		0	2	2	1	1	0	0	0	0	1	0	0	0	0	3	1	4	1
004	pretest	NCCM	1	1	2	1	1	2	5	0	1	1	0	0	0	0		0	1		1	8	1	1	0	1	0	0	0	0		0	1	2		0	0	0	0	0	0	0	1	0	0	3	1	1	1
004	posttest	NCCM	1	1	2	1	1	2	5	0	1	1	0	0	0	0		0	1		1	8	1	1	0	1	0	0	0	0		0	1	2		0	0	0	0	0	0	0	1	0	0	3	1	1	1
006	pretest	NCCM	1	1	2	0	4	2	6	0	0	0	1	0	0	0		0	6		1	3	0	1	1	0	0	0	0	1	I don't drive very much. Limited assistance.	0	2		1	1	1	1	0	0	1	0	0	0	0	4	2	3	1
006	posttest	NCCM	1	1	2	0	4	2	6	0	0	0	1	0	0	0		0	6		1	3	0	1	1	0	0	0	0	1	I don't drive very much. Limited assistance.	0	2		1	1	1	1	0	0	1	0	0	0	0	4	2	3	1
007	pretest	NCCM	1	1	3	1	2	4	7	0	1	1	0	0	1	0		0	7		1	4	0	1	1	0	1	0	0	0		0	3	3	2	0	0	0	0	0	0	0	0	0	0	5	1	5	1
007	posttest	NCCM	1	1	3	1	2	4	7	0	1	1	0	0	1	0		0	7		1	4	0	1	1	0	1	0	0	0		0	3	3	2	0	0	0	0	0	0	0	0	0	0	5	1	5	1
008	pretest	NCCM	1	3	2	0	2	2	5	0	1	1	1	0	0	0		0	6		1	4	0	4	0	0	0	0	0	0		1	2	2	1	0	0	0	0	0	0	0	1	0	0	5	1	5	1
008	posttest	NCCM	1	3	2	0	2	2	5	0	1	1	1	0	0	0		0	6		1	4	0	4	0	0	0	0	0	0		1	2	2	1	0	0	0	0	0	0	0	1	0	0	5	1	5	1
011	pretest	NCCM	1	2	6	5	2	2	5	0	1	1	0	1	0	0		0	1		1	1	0	1	0	0	1	0	0	0		1	2	2	1	1	0	0	0	0	0	0	0	0	0	5	1	5	1
011	posttest	NCCM	1	2	6	5	2	2	5	0	1	1	0	1	0	0		0	1		1	1	0	1	0	0	1	0	0	0		1	2	2	1	1	0	0	0	0	0	0	0	0	0	5	1	5	1
015	pretest	NCCM	2	2	3	0	6	2	7	0	0	0	0	0	0	0		1	1		1	1	1	1	0	0	0	0	0	0		0	2		1	1	1	0	0	0	0	0	0	0	0	5	2	3	1
015	posttest	NCCM	2	2	3	0	6	2	7	0	0	0	0	0	0	0		1	1		1	1	1	1	0	0	0	0	0	0		0	2		1	1	1	0	0	0	0	0	0	0	0	5	2	3	1
023	pretest	NCCM	1	3	5	3	6	2	5	0	0	0	0	0	0	0		1	1		0		0	1	0	0	0	0	0	0		1	2	2	1	0	0	0	0	0	0	0	1	0	0	5		5	1
023	posttest	NCCM	1	3	5	3	6	2	5	0	0	0	0	0	0	0		1	1		0		0	1	0	0	0	0	0	0		1	2	2	1	0	0	0	0	0	0	0	1	0	0	5		5	1
029	pretest	NCCM	2	2	5	3	3	3	7	0	1	1	1	1	0	0		0	7		1	3	0		1	0	0	0	0	0		0	2	2	3	1	0	0	0	0	0	0	0	0	0	3	3	5	1
029	posttest	NCCM	2	2	5	3	3	3	7	0	1	1	1	1	0	0		0	7		1	3	0		1	0	0	0	0	0		0	2	2	3	1	0	0	0	0	0	0	0	0	0	3	3	5	1
030	pretest	NCCM	1	2	1	0	4	4	4	0	1	0	1	0	0	0		0	7		1	3	0	3	0	0	0	0	0	0		1		1	1	0	0	0	0	0	0	0	1	0	0	3	2	4	1
030	posttest	NCCM	1	2	1	0	4	4	4	0	1	0	1	0	0	0		0	7		1	3	0	3	0	0	0	0	0	0		1		1	1	0	0	0	0	0	0	0	1	0	0	3	2	4	1
033	pretest	NCCM	1	1	2	0	1	3	3	0	1	1	1	0	0	0		0	7		1		0	4	0	0	0	0	0	0		1	1	1	1	0	0	0	0	0	0	0	1	0	0	5	5	5	1
033	posttest	NCCM	1	1	2	0	1	3	3	0	1	1	1	0	0	0		0	7		1		0	4	0	0	0	0	0	0		1	1	1	1	0	0	0	0	0	0	0	1	0	0	5	5	5	1
034	pretest	NCCM	1	2	1	0	4	2	6	0	1	0	1	0	0	0		0	6		1		0	1	0	0	0	0	0	0		1	2	2	2	0	0	0	0	0	0	0	1	0	0	5	1	5	1
034	posttest	NCCM	1	2	1	0	4	2	6	0	1	0	1	0	0	0		0	6		1		0	1	0	0	0	0	0	0		1	2	2	2	0	0	0	0	0	0	0	1	0	0	5	1	5	1
040	pretest	NCCM	1	1	2	0	4	4	3	0	0	0	1	1	0	0		0	7		1	3	1	1	0	0	0	0	0	0		1	2	2	2	0	0	1	0	1	0	0	0	0	0	4	4	4	1
040	posttest	NCCM	1	1	2	0	4	4	3	0	0	0	1	1	0	0		0	7		1	3	1	1	0	0	0	0	0	0		1	2	2	2	0	0	1	0	1	0	0	0	0	0	4	4	4	1
045	pretest	NCCM	1	1	2	0	1	2	2	0	0	1	1	0	0	0		0	6		1	4	1	1	0	0	0	0	0	0		1	2		1	1	0	0	0	0	0	0	0	0	0	2	3	3	0
045	posttest	NCCM	1	1	2	0	1	2	2	0	0	1	1	0	0	0		0	6		1	4	1	1	0	0	0	0	0	0		1	2		1	1	0	0	0	0	0	0	0	0	0	2	3	3	0
046	pretest	NCCM	1	1	2	0	1	2	2	0	0	1	1	0	0	0		0	7		1	4	1	1	0	0	0	0	0	0		1	1		1	1	0	0	0	0	0	0	0	0	0	3		3	1
046	posttest	NCCM	1	1	2	0	1	2	2	0	0	1	1	0	0	0		0	7		1	4	1	1	0	0	0	0	0	0		1	1		1	1	0	0	0	0	0	0	0	0	0	3		3	1
047	pretest	NCCM	1	1	2	0	8	1	5	0	0	0	1	0	0	0		0	2		1	1	0	1	0	0	0	0	0	0		1	3	3	1	0	0	0	0	0	0	0	1	0	0	5	1	5	1
047	posttest	NCCM	1	1	2	0	8	1	5	0	0	0	1	0	0	0		0	2		1	1	0	1	0	0	0	0	0	0		1	3	3	1	0	0	0	0	0	0	0	1	0	0	5	1	5	1
049	pretest	NCCM	1	1	3	1	6	3	5	0	0	0	0	1	0	0		0	1		1	1	1	1	0	0	0	0	0	0		1	2	2	1	1	0	0	0	0	0	0	0	0	0	5	1	5	1
049	posttest	NCCM	1	1	3	1	6	3	5	0	0	0	0	1	0	0		0	1		1	1	1	1	0	0	0	0	0	0		1	2	2	1	1	0	0	0	0	0	0	0	0	0	5	1	5	1
050	pretest	NCCM	1	1	1	0	4	4	3	0	0	0	1	0	0	0		0	3		1	3	1	1	0	0	0	0	0	0		1	3	3	2	1	0	0	0	0	0	0	0	0	0	5	1	5	1
050	posttest	NCCM	1	1	1	0	4	4	3	0	0	0	1	0	0	0		0	3		1	3	1	1	0	0	0	0	0	0		1	3	3	2	1	0	0	0	0	0	0	0	0	0	5	1	5	1
051	pretest	NCCM	2	2	4	2	7	2	4	0	0	0	0	0	0	1	Don't have any of those	0	1		1	1	1	1	0	0	0	0	0	0		1	2	2	1	0	0	0	0	0	0	0	1	0	0	5	1	3	0
051	posttest	NCCM	2	2	4	2	7	2	4	0	0	0	0	0	0	1	Don't have any of those	0	1		1	1	1	1	0	0	0	0	0	0		1	2	2	1	0	0	0	0	0	0	0	1	0	0	5	1	3	0
055	pretest	NCCM	1	3	5	3	6	3	3	0	0	0	0	1	0	0		0	4		1	1	1	4	1	0	0	0	0	0		0		3	1	0	0	0	0	0	0	0	1	0	0	3	3	5	1
055	posttest	NCCM	1	3	5	3	6	3	3	0	0	0	0	1	0	0		0	4		1	1	1	4	1	0	0	0	0	0		0		3	1	0	0	0	0	0	0	0	1	0	0	3	3	5	1
056	pretest	NCCM	1	3	2	0	4	4	3	0	0	0	1	0	0	0		1	6		1	3	1	1	0	0	0	0	0	0		1	2	1	1	0	0	0	0	0	0	0	1	0	0	5	1	5	1
056	posttest	NCCM	1	3	2	0	4	4	3	0	0	0	1	0	0	0		1	6		1	3	1	1	0	0	0	0	0	0		1	2	1	1	0	0	0	0	0	0	0	1	0	0	5	1	5	1
061	pretest	NCCM	1	2	6	3	1	3	1	0	1	1	0	1	0	0		0	7		0		0	1	0	0	0	0	0	1		1	2	1		1	1	0	0	0	0	1	0	0	0	5	5	3	1
061	posttest	NCCM	1	2	6	3	1	3	1	0	1	1	0	1	0	0		0	7		0		0	1	0	0	0	0	0	1		1	2	1		1	1	0	0	0	0	1	0	0	0	5	5	3	1
062	pretest	NCCM	1	3	2	1	1	2	5	0	1	1	1	1	0	0		0	2		1	4	0	1	0	0	0	0	0	0		1	2	2	1	0	0	0	0	0	0	0	1	0	0	5	1	5	1
062	posttest	NCCM	1	3	2	1	1	2	5	0	1	1	1	1	0	0		0	2		1	4	0	1	0	0	0	0	0	0		1	2	2	1	0	0	0	0	0	0	0	1	0	0	5	1	5	1
081	pretest	NCCM	1	1	2	0	6	4	5	0	0	0	0	0	0	0		1	7		1	1	0	4	1	0	0	0	0	0		0	2	2	1	0	0	0	0	0	0	0	1	0	0	5	1	5	1
081	posttest	NCCM	1	1	2	0	6	4	5	0	0	0	0	0	0	0		1	7		1	1	0	4	1	0	0	0	0	0		0	2	2	1	0	0	0	0	0	0	0	1	0	0	5	1	5	1
085	pretest	NCCM	1	3	5	4	2	3	5	0	1	1	0	0	1	0		0	5		0		1	2	0	1	1	0	0	0		0	2	2	2	0	0	0	0	0	0	0	0	1	0	2	3	2	1
085	posttest	NCCM	1	3	5	4	2	3	5	0	1	1	0	0	1	0		0	5		0		1	2	0	1	1	0	0	0		0	2	2	2	0	0	0	0	0	0	0	0	1	0	2	3	2	1
087	pretest	NCCM	1	5	2	0	5	1	6	0	0	0	0	0	0	0		1	4		0		0	1	0	0	0	0	0	0		1	3	3	1	0	0	0	0	0	0	0	1	0	0	5	1	5	1
087	posttest	NCCM	1	5	2	0	5	1	6	0	0	0	0	0	0	0		1	4		0		0	1	0	0	0	0	0	0		1	3	3	1	0	0	0	0	0	0	0	1	0	0	5	1	5	1
092	pretest	NCCM	1		2	0	8	2	6	0	0	0	1	0	0	0		0	6		0		0	1	0	0	0	0	0	0		1	3	3	1	0	0	0	0	0	0	0	1	0	0	5	3	5	1
092	posttest	NCCM	1		2	0	8	2	6	0	0	0	1	0	0	0		0	6		0		0	1	0	0	0	0	0	0		1	3	3	1	0	0	0	0	0	0	0	1	0	0	5	3	5	1
093	pretest	NCCM	2	2	6	1	6	3	5	1	1	1	0	0	1	0		0	3		1	2	0	1	0	0	0	0	1	0		0	2	2	3	0	0	0	0	0	0	0	0	1	0	5	1	3	1
093	posttest	NCCM	2	2	6	1	6	3	5	1	1	1	0	0	1	0		0	3		1	2	0	1	0	0	0	0	1	0		0	2	2	3	0	0	0	0	0	0	0	0	1	0	5	1	3	1
094	pretest	NCCM	1	1	2	1	1	4	5	0	1	1	0	0	0	0		0	7		1	4	0	3	0	0	0	0	0	0		0	2	2	1	0	0	0	0	0	0	0	1	0	0	5	1	5	1
094	posttest	NCCM	1	1	2	1	1	4	5	0	1	1	0	0	0	0		0	7		1	4	0	3	0	0	0	0	0	0		0	2	2	1	0	0	0	0	0	0	0	1	0	0	5	1	5	1
095	pretest	NCCM	1	3	4	0	6	3	5	0	0	0	0	0	0	1	well women	0	1		1	1	1	1	0	0	0	0	0	0		1	2	2	1	1	0	0	1	0	1	1	0	0	0	5	1	5	1
095	posttest	NCCM	1	3	4	0	6	3	5	0	0	0	0	0	0	1	well women	0	1		1	1	1	1	0	0	0	0	0	0		1	2	2	1	1	0	0	1	0	1	1	0	0	0	5	1	5	1
108	pretest	NCCM	1	2	2	0	4	3	4	0	1	0	1	0	0	0		0	7		1	3	0	1	0	0	0	0	0	0		1	2	3	1	0	0	0	0	0	0	0	1	0	0	5	1	5	1
108	posttest	NCCM	1	2	2	0	4	3	4	0	1	0	1	0	0	0		0	7		1	3	0	1	0	0	0	0	0	0		1	2	3	1	0	0	0	0	0	0	0	1	0	0	5	1	5	1
110	pretest	NCCM	1		2	0	2	2	2	0	1	1	1	0	0	0		0	7		1	4	0	1	0	0	0	0	0	1	my car might stop on me it needs work.	1	2	2	2	0	0	0	0	0	0	0	0	1	0	3	3	3	1
110	posttest	NCCM	1		2	0	2	2	2	0	1	1	1	0	0	0		0	7		1	4	0	1	0	0	0	0	0	1	my car might stop on me it needs work.	1	2	2	2	0	0	0	0	0	0	0	0	1	0	3	3	3	1
117	pretest	NCCM	1	3	2	0	7	2	7	0	0	0	0	0	0	0		1	1		1	2	0	1	0	1	0	0	0	0		0	3	3	1	0	1	1	0	0	0	0	0	0	0	5	1	5	1
117	posttest	NCCM	1	3	2	0	7	2	7	0	0	0	0	0	0	0		1	1		1	2	0	1	0	1	0	0	0	0		0	3	3	1	0	1	1	0	0	0	0	0	0	0	5	1	5	1
127	pretest	NCCM	2	1	2	0	3		5	0	1	0	0	0	0	0		0	3		1	4	0	1	0	0	0	0	0	0		0	2		1	0	0	0	0	0	0	0	0	0	1	5	1	5	0
127	posttest	NCCM	2	1	2	0	3		5	0	1	0	0	0	0	0		0	3		1	4	0	1	0	0	0	0	0	0		0	2		1	0	0	0	0	0	0	0	0	0	1	5	1	5	0
129	pretest	NCCM	2	1	4	2	8	2	7	0	0	0	1	0	0	0		0	6		1	3	0	3	0	0	0	0	0	0		1	3	3	1	0	0	0	0	0	0	0	1	0	0	5	2	5	1
129	posttest	NCCM	2	1	4	2	8	2	7	0	0	0	1	0	0	0		0	6		1	3	0	3	0	0	0	0	0	0		1	3	3	1	0	0	0	0	0	0	0	1	0	0	5	2	5	1
131	pretest	NCCM	1	1	1	0	1	2	2	0	0	0	1	0	0	0		0	3		0		1	4	1	0	0	0	1	0		0	1	1	1	0	0	0	0	0	0	0	1	0	0	1	5	1	0
131	posttest	NCCM	1	1	1	0	1	2	2	0	0	0	1	0	0	0		0	3		0		1	4	1	0	0	0	1	0		0	1	1	1	0	0	0	0	0	0	0	1	0	0	1	5	1	0
136	pretest	NCCM	1	2	6	4	8	3	5	0	0	0	0	0	0	0		1	1		0		0	1	0	0	0	0	0	0		1	2	3	1	0	0	0	0	0	0	0	1	0	0	5	1	5	1
136	posttest	NCCM	1	2	6	4	8	3	5	0	0	0	0	0	0	0		1	1		0		0	1	0	0	0	0	0	0		1	2	3	1	0	0	0	0	0	0	0	1	0	0	5	1	5	1
137	pretest	NCCM	1	5	8	6	1	2	3	1	1	1	1	1	0	0		0	7		1	3	0	1	0	0	1	0	0	0		0	1	1	1	0	0	0	0	0	0	0	1	0	0	5	1	5	1
137	posttest	NCCM	1	5	8	6	1	2	3	1	1	1	1	1	0	0		0	7		1	3	0	1	0	0	1	0	0	0		0	1	1	1	0	0	0	0	0	0	0	1	0	0	5	1	5	1
140	pretest	NCCM	1	1	1	0	2	3	5	0	0	0	0	0	0	0		1	1		1	1	0	1	0	0	0	0	0	0		1	1	2	1	0	0	0	0	0	0	0	1	0	0	5	1	5	1
140	posttest	NCCM	1	1	1	0	2	3	5	0	0	0	0	0	0	0		1	1		1	1	0	1	0	0	0	0	0	0		1	1	2	1	0	0	0	0	0	0	0	1	0	0	5	1	5	1
147	pretest	NCCM	1	2	7	4	1	3	2	0	1	1	1	0	0	0		0	7		1	3	0	4	0	0	1	0	0	0		0	1	1	1	0	0	0	0	0	0	0	1	0	0	4	1	5	0
147	posttest	NCCM	1	2	7	4	1	3	2	0	1	1	1	0	0	0		0	7		1	3	0	4	0	0	1	0	0	0		0	1	1	1	0	0	0	0	0	0	0	1	0	0	4	1	5	0
149	pretest	NCCM	3	2	2	0	5	1	5	0	0	0	0	0	0	0		0	2		1	2	1	4	1	0	0	0	0	0		0	2	1		0	0	0	0	0	0	0	0	0	0	1	1	3	1
149	posttest	NCCM	3	2	2	0	5	1	5	0	0	0	0	0	0	0		0	2		1	2	1	4	1	0	0	0	0	0		0	2	1		0	0	0	0	0	0	0	0	0	0	1	1	3	1
151	pretest	NCCM	2	1	4	1	8	1	5	0	0	0	0	0	0	0		1	1		1	1	0	1	0	1	0	0	0	0		0	2	2	1	0	0	0	0	0	0	0	1	0	0	3	1	5	1
151	posttest	NCCM	2	1	4	1	8	1	5	0	0	0	0	0	0	0		1	1		1	1	0	1	0	1	0	0	0	0		0	2	2	1	0	0	0	0	0	0	0	1	0	0	3	1	5	1
153	pretest	NCCM	1	2			1	3		0	1	1	0	0	0	0		0	7		0		1	1	1	0	0	0	0	0		0	2	2	2	0	0	0	0	0	0	1	0	0	0	4	3	3	1
153	posttest	NCCM	1	2			1	3		0	1	1	0	0	0	0		0	7		0		1	1	1	0	0	0	0	0		0	2	2	2	0	0	0	0	0	0	1	0	0	0	4	3	3	1
161	pretest	NCCM	3	2	3	0	5	3	6	0	0	0	0	0	0	0		0	3		1	8	0	1	0	0	0	0	0	0		1	2	2	1	0	0	0	0	0	0	0	1	0	0	5	1	5	1
161	posttest	NCCM	3	2	3	0	5	3	6	0	0	0	0	0	0	0		0	3		1	8	0	1	0	0	0	0	0	0		1	2	2	1	0	0	0	0	0	0	0	1	0	0	5	1	5	1
162	pretest	NCCM	1	3	4	1	5	3	5	0	0	1	1	1	0	0		0	4		1	3	0	1	0	0	0	0	0	0		1	2	2	1	0	0	0	0	0	0	0	1	0	0	4	2	5	1
162	posttest	NCCM	1	3	4	1	5	3	5	0	0	1	1	1	0	0		0	4		1	3	0	1	0	0	0	0	0	0		1	2	2	1	0	0	0	0	0	0	0	1	0	0	4	2	5	1
164	pretest	NCCM	1	3	2	0	1	2	3	0	0	0	1	0	0	0		0	3		0		0	4	0	0	0	0	1	1		0	1	1	1	0	0	0	0	0	0	0	1	0	0	2	5	3	0
164	posttest	NCCM	1	3	2	0	1	2	3	0	0	0	1	0	0	0		0	3		0		0	4	0	0	0	0	1	1		0	1	1	1	0	0	0	0	0	0	0	1	0	0	2	5	3	0
177	pretest	NCCM	1	2	4	2	1	4	3	0	0	1	1	0	0	0		0			1	4	0	4	0	0	0	1	0	0		0		2	2	0	1	0	0	1	0	0	0	0	0	4	4	4	1
177	posttest	NCCM	1	2	4	2	1	4	3	0	0	1	1	0	0	0		0			1	4	0	4	0	0	0	1	0	0		0		2	2	0	1	0	0	1	0	0	0	0	0	4	4	4	1
182	pretest	NCCM	1	1	6	4	3	3		1	1	1	0	1	0	0		0	4		1	4	1	4	0	0	0	0	0	0		1	1	2	1	0	0	0	0	0	0	0	1	0	0	5	1	5	1
182	posttest	NCCM	1	1	6	4	3	3		1	1	1	0	1	0	0		0	4		1	4	1	4	0	0	0	0	0	0		1	1	2	1	0	0	0	0	0	0	0	1	0	0	5	1	5	1
183	pretest	NCCM	1	1	5	3	4	3	5	0	1	1	0	1	0	0		0	3		1	4	0	4	1	0	1	0	0	0		0	2	2	3	0	0	0	0	0	0	0	1	0	0	5	1	5	1
183	posttest	NCCM	1	1	5	3	4	3	5	0	1	1	0	1	0	0		0	3		1	4	0	4	1	0	1	0	0	0		0	2	2	3	0	0	0	0	0	0	0	1	0	0	5	1	5	1
501	pretest	Control	1	2	2	1	1	3		0	1	0	0	0	0	0		0	3		0		0	3	0	0	0	0	0	0		1	2	3	1	1	0	1	0	0	0	0	0	0	0	5	1	3	1
501	posttest	Control	1	2	2	1	1	3		0	1	0	0	0	0	0		0	3		0		0	3	0	0	0	0	0	0		1	2	3	1	1	0	1	0	0	0	0	0	0	0	5	1	3	1
503	pretest	Control	1	2	3	2	1	1	3	0	1	1	0	0	0	0		0	3		1	4	0	1	0	0	1	0	0	0		0	2	2	2	1	0	0	0	0	0	1	0	0	0	3	3	3	0
503	posttest	Control	1	2	3	2	1	1	3	0	1	1	0	0	0	0		0	3		1	4	0	1	0	0	1	0	0	0		0	2	2	2	1	0	0	0	0	0	1	0	0	0	3	3	3	0
504	pretest	Control	1		1	0	1		3	0	0	1	0	0	0	0		0	8		1	4		4	1	1	0	0	0	1		0	1	1		0	0	0	0	0	0	0	0	0	1	1	1	1	1
504	posttest	Control	1		1	0	1		3	0	0	1	0	0	0	0		0	8		1	4		4	1	1	0	0	0	1		0	1	1		0	0	0	0	0	0	0	0	0	1	1	1	1	1
505	pretest	Control	1	1	3	1	4	2	5	0	0	0	1	0	0	0		0	6		1	3	0	4	1	0	0	0	0	0		0	2	2	1	0	0	0	0	0	0	0	1	0	0	3	3	3	1
505	posttest	Control	1	1	3	1	4	2	5	0	0	0	1	0	0	0		0	6		1	3	0	4	1	0	0	0	0	0		0	2	2	1	0	0	0	0	0	0	0	1	0	0	3	3	3	1
506	pretest	Control	1	1				3	6	0	0	0	0	0	0	0		0			1			1	0	0	0	0	0	0		0		2		0	0	0	0	0	0	0	1	0	0	5			1
506	posttest	Control	1	1				3	6	0	0	0	0	0	0	0		0			1			1	0	0	0	0	0	0		0		2		0	0	0	0	0	0	0	1	0	0	5			1
510	pretest	Control	1	3	4	1	5	3	5	0	0	1	0	0	0	0		0	4		0		0	4	1	0	0	0	0	0		0	2	2	1	1	0	0	0	0	1	0	0	0	0	1	5	4	1
510	posttest	Control	1	3	4	1	5	3	5	0	0	1	0	0	0	0		0	4		0		0	4	1	0	0	0	0	0		0	2	2	1	1	0	0	0	0	1	0	0	0	0	1	5	4	1
514	pretest	Control	1	1	1	0	3	2	5	0	1	0	0	0	0	0		0	7		1	3	0	1	0	0	0	0	0	0		1			1	0	0	0	0	0	0	0	0	1	0	5	5	5	1
514	posttest	Control	1	1	1	0	3	2	5	0	1	0	0	0	0	0		0	7		1	3	0	1	0	0	0	0	0	0		1			1	0	0	0	0	0	0	0	0	1	0	5	5	5	1
515	pretest	Control	3	2	1	0		1	1	0	1	1	0	0	0	1	SSI	0	7		1	4	0	1	0	0	0	0	0	0		1	2	3	1	1	0	0	0	0	0	0	0	0	0	3	3	3	0
515	posttest	Control	3	2	1	0		1	1	0	1	1	0	0	0	1	SSI	0	7		1	4	0	1	0	0	0	0	0	0		1	2	3	1	1	0	0	0	0	0	0	0	0	0	3	3	3	0
522	pretest	Control	1	2	3	0	4	2	5	0	1	0	0	0	0	0		0	7		0		0	1	0	1	0	0	0	0		0	2	2	1	0	0	0	0	0	1	0	0	0	0	5	1	5	1
522	posttest	Control	1	2	3	0	4	2	5	0	1	0	0	0	0	0		0	7		0		0	1	0	1	0	0	0	0		0	2	2	1	0	0	0	0	0	1	0	0	0	0	5	1	5	1
523	pretest	Control	1	3	2	0	1	3	3	0	1	1	1	0	0	0		0	7		0		0	1	0	0	0	0	0	1	my disability	0	1	1	2	1	1	0	0	0	0	0	0	0	0	1	5	4	1
523	posttest	Control	1	3	2	0	1	3	3	0	1	1	1	0	0	0		0	7		0		0	1	0	0	0	0	0	1	my disability	0	1	1	2	1	1	0	0	0	0	0	0	0	0	1	5	4	1
525	pretest	Control	1	1	5	2	2	3	2	0	0	0	0	0	0	0		1	3		0		0	1	0	0	0	0	0	0		1		2	1	0	0	0	0	0	0	0	1	0	0	3	4	2	1
525	posttest	Control	1	1	5	2	2	3	2	0	0	0	0	0	0	0		1	3		0		0	1	0	0	0	0	0	0		1		2	1	0	0	0	0	0	0	0	1	0	0	3	4	2	1
531	pretest	Control	1				2		5	0	1	1	0	0	0	0		0	7					4	1	0	0	0	0	0		0	2		1	0	0	0	0	0	0	0	0	0	1	1	1	5	1
531	posttest	Control	1				2		5	0	1	1	0	0	0	0		0	7					4	1	0	0	0	0	0		0	2		1	0	0	0	0	0	0	0	0	0	1	1	1	5	1
532	pretest	Control	2	2	2	0	5	3	2	0	0	0	0	0	0	0		1	1		1	1	0	1	1	1	0	0	0	0		0	2	2	1	1	0	0	0	0	0	0	0	0	0	5	2	3	1
532	posttest	Control	2	2	2	0	5	3	2	0	0	0	0	0	0	0		1	1		1	1	0	1	1	1	0	0	0	0		0	2	2	1	1	0	0	0	0	0	0	0	0	0	5	2	3	1
534	pretest	Control	2	1	1	0		4	3	0	0	0	1	0	0	0		0	6		1	3	0	1	1	0	0	0	0	0		0	2	2	2	0	0	0	0	0	0	0	1	0	0	3		5	0
534	posttest	Control	2	1	1	0		4	3	0	0	0	1	0	0	0		0	6		1	3	0	1	1	0	0	0	0	0		0	2	2	2	0	0	0	0	0	0	0	1	0	0	3		5	0
540	pretest	Control	3		2	3	4	3		0	0	0	1	0	0	0		0	1		0		0	1	0	1	0	0	0	0		0	2	2	1	0	0	0	0	0	0	0	1	0	1	5	1	5	1
540	posttest	Control	3		2	3	4	3		0	0	0	1	0	0	0		0	1		0		0	1	0	1	0	0	0	0		0	2	2	1	0	0	0	0	0	0	0	1	0	1	5	1	5	1
542	pretest	Control	1	3	1	0	1	4		0	1	1	1	0	0	0		0	7		1	4	0	1	0	0	0	1	0	0		0	1	2		1	1	0	0	0	1	1	0	0	0	3	3	2	1
542	posttest	Control	1	3	1	0	1	4		0	1	1	1	0	0	0		0	7		1	4	0	1	0	0	0	1	0	0		0	1	2		1	1	0	0	0	1	1	0	0	0	3	3	2	1
544	pretest	Control	1	1	4	1			2	0	0	1	0	0	0	1		1	3		1	4	0	4	0	0	0	0	0	0		1	2	2	1	0	0	0	0	0	0	0	0	1	0	1			0
544	posttest	Control	1	1	4	1			2	0	0	1	0	0	0	1		1	3		1	4	0	4	0	0	0	0	0	0		1	2	2	1	0	0	0	0	0	0	0	0	1	0	1			0
549	pretest	Control	1	1	1	0	2	1	3	0	0	0	1	0	0	0		0	3		0		0	3	1	0	0	0	0	0		1	3	3	3	0	0	0	0	0	0	0	1	0	0	5	1	1	0
549	posttest	Control	1	1	1	0	2	1	3	0	0	0	1	0	0	0		0	3		0		0	3	1	0	0	0	0	0		1	3	3	3	0	0	0	0	0	0	0	1	0	0	5	1	1	0
551	pretest	Control	1	1					1	0	0	0	1	0	0	0		0	7		1		0	4	0	0	0	0	0	0		0		2		0	0	0	0	0	0	0	0	0	1	2	3		0
551	posttest	Control	1	1					1	0	0	0	1	0	0	0		0	7		1		0	4	0	0	0	0	0	0		0		2		0	0	0	0	0	0	0	0	0	1	2	3		0
555	pretest	Control	1	3	3	1	1		3	0	1	1	1	0	0	0		0	7		1	4	0	3	1	0	0	0	0	0		0	2	1	1	0	1	0	0	0	0	0	0	0	0	3	1	3	1
555	posttest	Control	1	3	3	1	1		3	0	1	1	1	0	0	0		0	7		1	4	0	3	1	0	0	0	0	0		0	2	1	1	0	1	0	0	0	0	0	0	0	0	3	1	3	1
557	pretest	Control	3	3	2	0	1	2	4	0	0	0	1	0	0	0		0	7		1	3	0	4	0	0	0	0	0	0		1	3	3	1	0	0	0	0	0	0	0	1	0	0	5	1	5	1
557	posttest	Control	3	3	2	0	1	2	4	0	0	0	1	0	0	0		0	7		1	3	0	4	0	0	0	0	0	0		1	3	3	1	0	0	0	0	0	0	0	1	0	0	5	1	5	1
563	pretest	Control	3	2	4	1	4	3	3	0	0	0	1	0	0	0		0	6		1	3	0	1	0	0	0	0	0	1	Taking car of spouse battling cancer	0	3	3	1	0	0	0	0	0	0	0	1	0	0	5	1	5	1
563	posttest	Control	3	2	4	1	4	3	3	0	0	0	1	0	0	0		0	6		1	3	0	1	0	0	0	0	0	1	Taking car of spouse battling cancer	0	3	3	1	0	0	0	0	0	0	0	1	0	0	5	1	5	1
564	pretest	Control	2	2	2	0	1	3	5	0	0	1	0	0	0	0		0	6		1	3	0	4	1	0	0	0	0	0		0	2	2	1	0	0	0	0	0	0	0	1	0	0	5	2	5	1
564	posttest	Control	2	2	2	0	1	3	5	0	0	1	0	0	0	0		0	6		1	3	0	4	1	0	0	0	0	0		0	2	2	1	0	0	0	0	0	0	0	1	0	0	5	2	5	1
566	pretest	Control	1	2	2	0	2		5	0	0	1	1	0	0	0		0	7		1	3	0	4	1	0	0	0	0	0		1	1	1	2	1	0	0	0	0	0	0	0	0	0	4	3	1	0
566	posttest	Control	1	2	2	0	2		5	0	0	1	1	0	0	0		0	7		1	3	0	4	1	0	0	0	0	0		1	1	1	2	1	0	0	0	0	0	0	0	0	0	4	3	1	0
567	pretest	Control	2	1	2	0	1	3	1	0	1	1	1	0	0	0		0	7		1	3	0	1	1	0	0	0	0	0		0	1	1	1	0	0	0	0	0	0	0	1	0	0		3	4	0
567	posttest	Control	2	1	2	0	1	3	1	0	1	1	1	0	0	0		0	7		1	3	0	1	1	0	0	0	0	0		0	1	1	1	0	0	0	0	0	0	0	1	0	0		3	4	0
570	pretest	Control	1	1			8		6	0	0	0	0	0	0	0		1	6		1	3	0	1	0	0	0	0	0	0		1	3		1	0	0	0	0	0	0	0	0	0	0	4	1	5	1
570	posttest	Control	1	1			8		6	0	0	0	0	0	0	0		1	6		1	3	0	1	0	0	0	0	0	0		1	3		1	0	0	0	0	0	0	0	0	0	0	4	1	5	1
572	pretest	Control	1	2	4	2	1	4	5	0	1	1	0	1	0	0		0	5		1	4	0	1	0	0	0	0	0	0		1	3	3	3	0	0	0	0	0	0	0	1	0	0	5	1	5	0
572	posttest	Control	1	2	4	2	1	4	5	0	1	1	0	1	0	0		0	5		1	4	0	1	0	0	0	0	0	0		1	3	3	3	0	0	0	0	0	0	0	1	0	0	5	1	5	0
573	pretest	Control	1	1	2	0	1	4	4	0	0	1	0	0	0	0		0	7		1	4	0	4	0	0	0	0	0	0		1		1	2	0	0	0	0	0	0	0	1	0	0	1	1	3	1
573	posttest	Control	1	1	2	0	1	4	4	0	0	1	0	0	0	0		0	7		1	4	0	4	0	0	0	0	0	0		1		1	2	0	0	0	0	0	0	0	1	0	0	1	1	3	1
575	pretest	Control	3	3	4	0	4	2	3	0	0	0	1	0	0	0		0	6		0		0	1	0	0	0	0	0	0		1	2	2	1	0	0	0	0	0	0	1	0	0	0	3	5	5	1
575	posttest	Control	3	3	4	0	4	2	3	0	0	0	1	0	0	0		0	6		0		0	1	0	0	0	0	0	0		1	2	2	1	0	0	0	0	0	0	1	0	0	0	3	5	5	1
580	pretest	Control	1	1	5	2	5	3	5	0	0	0	0	0	0	0		1	1		1	1	0	1	0	1	0	0	0	0		0	2	2	1	0	0	0	0	0	0	0	1	0	0	5	1	5	1
580	posttest	Control	1	1	5	2	5	3	5	0	0	0	0	0	0	0		1	1		1	1	0	1	0	1	0	0	0	0		0	2	2	1	0	0	0	0	0	0	0	1	0	0	5	1	5	1
581	pretest	Control	3	3	4	0	8	3	7	0	0	0	1	0	0	0		0	1		1	3	0	4	0	1	0	0	0	0		0	2	3	1	1	0	0	0	0	0	0	0	0	0	5	1	3	1
581	posttest	Control	3	3	4	0	8	3	7	0	0	0	1	0	0	0		0	1		1	3	0	4	0	1	0	0	0	0		0	2	3	1	1	0	0	0	0	0	0	0	0	0	5	1	3	1
[truncated: 141 more columns]
