# Supplementary material for: Impact of a culinary medicine intervention on diet and health metrics in patients with type 2 diabetes and elevated body mass index
Source: PLoS One. 2026 May 20;21(5):e0347040. doi: 10.1371/journal.pone.0347040 (PMC13189329; doi:10.1371/journal.pone.0347040)
Supplement: S2 File — (XLS) [file pone.0347040.s004.xls]

## Sheet: Sheet1
id	group	lang	culture_belong	people	children	income	income_feeling	edu	assist1	assist2	assist3	assist4	assist5	assist6	assist_other	assist_text	assist_none	employ	employ_text	coverage	coverage_source	acres	transport	diff1	diff2	diff3	diff4	diff5	diff_other	diff_text	diff_none	fs1	fs2	living	living_problem1	living_problem2	living_problem3	living_problem4	living_problem5	living_problem6	living_problem7	living_problem_none	living_problem_norespond	living_problem_dontknow	hospital_help	form_confident	medical_diff	internet	access1
002	1	1	2	2	0	3	4	5	0	1	0	1	0	0	0		0	7		1	3	0	4	0	0	0	0	0	0		1	1	2	1	0	0	0	0	0	0	0	1	0	0	5	1	5	1	2
002	1	1	2	2	0	3	4	5	0	1	0	1	0	0	0		0	7		1	3	0	4	0	0	0	0	0	0		1	1	2	1	0	0	0	0	0	0	0	1	0	0	5	1	5	1	2
004	1	1	1	2	1	1	2	5	0	1	1	0	0	0	0		0	1		1	8	1	1	0	1	0	0	0	0		0	1	2		0	0	0	0	0	0	0	1	0	0	3	1	1	1	1
004	1	1	1	2	1	1	2	5	0	1	1	0	0	0	0		0	1		1	8	1	1	0	1	0	0	0	0		0	1	2		0	0	0	0	0	0	0	1	0	0	3	1	1	1	1
006	1	1	1	2	0	4	2	6	0	0	0	1	0	0	0		0	6		1	3	0	1	1	0	0	0	0	1	I don't drive very much. Limited assistance.	0	2		1	1	1	1	0	0	1	0	0	0	0	4	2	3	1
006	1	1	1	2	0	4	2	6	0	0	0	1	0	0	0		0	6		1	3	0	1	1	0	0	0	0	1	I don't drive very much. Limited assistance.	0	2		1	1	1	1	0	0	1	0	0	0	0	4	2	3	1
007	1	1	1	3	1	2	4	7	0	1	1	0	0	1	0		0	7		1	4	0	1	1	0	1	0	0	0		0	3	3	2	0	0	0	0	0	0	0	0	0	0	5	1	5	1	3
007	1	1	1	3	1	2	4	7	0	1	1	0	0	1	0		0	7		1	4	0	1	1	0	1	0	0	0		0	3	3	2	0	0	0	0	0	0	0	0	0	0	5	1	5	1	3
008	1	1	3	2	0	2	2	5	0	1	1	1	0	0	0		0	6		1	4	0	4	0	0	0	0	0	0		1	2	2	1	0	0	0	0	0	0	0	1	0	0	5	1	5	1	3
008	1	1	3	2	0	2	2	5	0	1	1	1	0	0	0		0	6		1	4	0	4	0	0	0	0	0	0		1	2	2	1	0	0	0	0	0	0	0	1	0	0	5	1	5	1	3
011	1	1	2	6	5	2	2	5	0	1	1	0	1	0	0		0	1		1	1	0	1	0	0	1	0	0	0		1	2	2	1	1	0	0	0	0	0	0	0	0	0	5	1	5	1	2
011	1	1	2	6	5	2	2	5	0	1	1	0	1	0	0		0	1		1	1	0	1	0	0	1	0	0	0		1	2	2	1	1	0	0	0	0	0	0	0	0	0	5	1	5	1	2
015	1	2	2	3	0	6	2	7	0	0	0	0	0	0	0		1	1		1	1	1	1	0	0	0	0	0	0		0	2		1	1	1	0	0	0	0	0	0	0	0	5	2	3	1	2
015	1	2	2	3	0	6	2	7	0	0	0	0	0	0	0		1	1		1	1	1	1	0	0	0	0	0	0		0	2		1	1	1	0	0	0	0	0	0	0	0	5	2	3	1	2
023	1	1	3	5	3	6	2	5	0	0	0	0	0	0	0		1	1		0		0	1	0	0	0	0	0	0		1	2	2	1	0	0	0	0	0	0	0	1	0	0	5		5	1	2
023	1	1	3	5	3	6	2	5	0	0	0	0	0	0	0		1	1		0		0	1	0	0	0	0	0	0		1	2	2	1	0	0	0	0	0	0	0	1	0	0	5		5	1	2
024
029	1	2	2	5	3	3	3	7	0	1	1	1	1	0	0		0	7		1	3	0		1	0	0	0	0	0		0	2	2	3	1	0	0	0	0	0	0	0	0	0	3	3	5	1	2
029	1	2	2	5	3	3	3	7	0	1	1	1	1	0	0		0	7		1	3	0		1	0	0	0	0	0		0	2	2	3	1	0	0	0	0	0	0	0	0	0	3	3	5	1	2
030	1	1	2	1	0	4	4	4	0	1	0	1	0	0	0		0	7		1	3	0	3	0	0	0	0	0	0		1		1	1	0	0	0	0	0	0	0	1	0	0	3	2	4	1
030	1	1	2	1	0	4	4	4	0	1	0	1	0	0	0		0	7		1	3	0	3	0	0	0	0	0	0		1		1	1	0	0	0	0	0	0	0	1	0	0	3	2	4	1
033	1	1	1	2	0	1	3	3	0	1	1	1	0	0	0		0	7		1		0	4	0	0	0	0	0	0		1	1	1	1	0	0	0	0	0	0	0	1	0	0	5	5	5	1
033	1	1	1	2	0	1	3	3	0	1	1	1	0	0	0		0	7		1		0	4	0	0	0	0	0	0		1	1	1	1	0	0	0	0	0	0	0	1	0	0	5	5	5	1
034	1	1	2	1	0	4	2	6	0	1	0	1	0	0	0		0	6		1		0	1	0	0	0	0	0	0		1	2	2	2	0	0	0	0	0	0	0	1	0	0	5	1	5	1
034	1	1	2	1	0	4	2	6	0	1	0	1	0	0	0		0	6		1		0	1	0	0	0	0	0	0		1	2	2	2	0	0	0	0	0	0	0	1	0	0	5	1	5	1
040	1	1	1	2	0	4	4	3	0	0	0	1	1	0	0		0	7		1	3	1	1	0	0	0	0	0	0		1	2	2	2	0	0	1	0	1	0	0	0	0	0	4	4	4	1	2
040	1	1	1	2	0	4	4	3	0	0	0	1	1	0	0		0	7		1	3	1	1	0	0	0	0	0	0		1	2	2	2	0	0	1	0	1	0	0	0	0	0	4	4	4	1	2
046	1	1	1	2	0	1	2	2	0	0	1	1	0	0	0		0	7		1	4	1	1	0	0	0	0	0	0		1	1		1	1	0	0	0	0	0	0	0	0	0	3		3	1	2
046	1	1	1	2	0	1	2	2	0	0	1	1	0	0	0		0	7		1	4	1	1	0	0	0	0	0	0		1	1		1	1	0	0	0	0	0	0	0	0	0	3		3	1	2
047	1	1	1	2	0	8	1	5	0	0	0	1	0	0	0		0	2		1	1	0	1	0	0	0	0	0	0		1	3	3	1	0	0	0	0	0	0	0	1	0	0	5	1	5	1	2
047	1	1	1	2	0	8	1	5	0	0	0	1	0	0	0		0	2		1	1	0	1	0	0	0	0	0	0		1	3	3	1	0	0	0	0	0	0	0	1	0	0	5	1	5	1	2
049	1	1	1	3	1	6	3	5	0	0	0	0	1	0	0		0	1		1	1	1	1	0	0	0	0	0	0		1	2	2	1	1	0	0	0	0	0	0	0	0	0	5	1	5	1	2
049	1	1	1	3	1	6	3	5	0	0	0	0	1	0	0		0	1		1	1	1	1	0	0	0	0	0	0		1	2	2	1	1	0	0	0	0	0	0	0	0	0	5	1	5	1	2
050	1	1	1	1	0	4	4	3	0	0	0	1	0	0	0		0	3		1	3	1	1	0	0	0	0	0	0		1	3	3	2	1	0	0	0	0	0	0	0	0	0	5	1	5	1	2
050	1	1	1	1	0	4	4	3	0	0	0	1	0	0	0		0	3		1	3	1	1	0	0	0	0	0	0		1	3	3	2	1	0	0	0	0	0	0	0	0	0	5	1	5	1	2
051	1	2	2	4	2	7	2	4	0	0	0	0	0	0	1	Don't have any of those	0	1		1	1	1	1	0	0	0	0	0	0		1	2	2	1	0	0	0	0	0	0	0	1	0	0	5	1	3	0
051	1	2	2	4	2	7	2	4	0	0	0	0	0	0	1	Don't have any of those	0	1		1	1	1	1	0	0	0	0	0	0		1	2	2	1	0	0	0	0	0	0	0	1	0	0	5	1	3	0
055	1	1	3	5	3	6	3	3	0	0	0	0	1	0	0		0	4		1	1	1	4	1	0	0	0	0	0		0		3	1	0	0	0	0	0	0	0	1	0	0	3	3	5	1	2
055	1	1	3	5	3	6	3	3	0	0	0	0	1	0	0		0	4		1	1	1	4	1	0	0	0	0	0		0		3	1	0	0	0	0	0	0	0	1	0	0	3	3	5	1	2
056	1	1	3	2	0	4	4	3	0	0	0	1	0	0	0		1	6		1	3	1	1	0	0	0	0	0	0		1	2	1	1	0	0	0	0	0	0	0	1	0	0	5	1	5	1	2
056	1	1	3	2	0	4	4	3	0	0	0	1	0	0	0		1	6		1	3	1	1	0	0	0	0	0	0		1	2	1	1	0	0	0	0	0	0	0	1	0	0	5	1	5	1	2
060
062	1	1	3	2	1	1	2	5	0	1	1	1	1	0	0		0	2		1	4	0	1	0	0	0	0	0	0		1	2	2	1	0	0	0	0	0	0	0	1	0	0	5	1	5	1	2
062	1	1	3	2	1	1	2	5	0	1	1	1	1	0	0		0	2		1	4	0	1	0	0	0	0	0	0		1	2	2	1	0	0	0	0	0	0	0	1	0	0	5	1	5	1	2
081	1	1	1	2	0	6	4	5	0	0	0	0	0	0	0		1	7		1	1	0	4	1	0	0	0	0	0		0	2	2	1	0	0	0	0	0	0	0	1	0	0	5	1	5	1
081	1	1	1	2	0	6	4	5	0	0	0	0	0	0	0		1	7		1	1	0	4	1	0	0	0	0	0		0	2	2	1	0	0	0	0	0	0	0	1	0	0	5	1	5	1
085	1	1	3	5	4	2	3	5	0	1	1	0	0	1	0		0	5		0		1	2	0	1	1	0	0	0		0	2	2	2	0	0	0	0	0	0	0	0	1	0	2	3	2	1	3
085	1	1	3	5	4	2	3	5	0	1	1	0	0	1	0		0	5		0		1	2	0	1	1	0	0	0		0	2	2	2	0	0	0	0	0	0	0	0	1	0	2	3	2	1	3
087	1	1	5	2	0	5	1	6	0	0	0	0	0	0	0		1	4		0		0	1	0	0	0	0	0	0		1	3	3	1	0	0	0	0	0	0	0	1	0	0	5	1	5	1	3
087	1	1	5	2	0	5	1	6	0	0	0	0	0	0	0		1	4		0		0	1	0	0	0	0	0	0		1	3	3	1	0	0	0	0	0	0	0	1	0	0	5	1	5	1	3
092	1	1		2	0	8	2	6	0	0	0	1	0	0	0		0	6		0		0	1	0	0	0	0	0	0		1	3	3	1	0	0	0	0	0	0	0	1	0	0	5	3	5	1	2
092	1	1		2	0	8	2	6	0	0	0	1	0	0	0		0	6		0		0	1	0	0	0	0	0	0		1	3	3	1	0	0	0	0	0	0	0	1	0	0	5	3	5	1	2
093	1	2	2	6	1	6	3	5	1	1	1	0	0	1	0		0	3		1	2	0	1	0	0	0	0	1	0		0	2	2	3	0	0	0	0	0	0	0	0	1	0	5	1	3	1	2
093	1	2	2	6	1	6	3	5	1	1	1	0	0	1	0		0	3		1	2	0	1	0	0	0	0	1	0		0	2	2	3	0	0	0	0	0	0	0	0	1	0	5	1	3	1	2
094	1	1	1	2	1	1	4	5	0	1	1	0	0	0	0		0	7		1	4	0	3	0	0	0	0	0	0		0	2	2	1	0	0	0	0	0	0	0	1	0	0	5	1	5	1	2
094	1	1	1	2	1	1	4	5	0	1	1	0	0	0	0		0	7		1	4	0	3	0	0	0	0	0	0		0	2	2	1	0	0	0	0	0	0	0	1	0	0	5	1	5	1	2
095	1	1	3	4	0	6	3	5	0	0	0	0	0	0	1	well women	0	1		1	1	1	1	0	0	0	0	0	0		1	2	2	1	1	0	0	1	0	1	1	0	0	0	5	1	5	1	2
095	1	1	3	4	0	6	3	5	0	0	0	0	0	0	1	well women	0	1		1	1	1	1	0	0	0	0	0	0		1	2	2	1	1	0	0	1	0	1	1	0	0	0	5	1	5	1	2
108	1	1	2	2	0	4	3	4	0	1	0	1	0	0	0		0	7		1	3	0	1	0	0	0	0	0	0		1	2	3	1	0	0	0	0	0	0	0	1	0	0	5	1	5	1
108	1	1	2	2	0	4	3	4	0	1	0	1	0	0	0		0	7		1	3	0	1	0	0	0	0	0	0		1	2	3	1	0	0	0	0	0	0	0	1	0	0	5	1	5	1
110	1	1		2	0	2	2	2	0	1	1	1	0	0	0		0	7		1	4	0	1	0	0	0	0	0	1	my car might stop on me it needs work.	1	2	2	2	0	0	0	0	0	0	0	0	1	0	3	3	3	1	2
110	1	1		2	0	2	2	2	0	1	1	1	0	0	0		0	7		1	4	0	1	0	0	0	0	0	1	my car might stop on me it needs work.	1	2	2	2	0	0	0	0	0	0	0	0	1	0	3	3	3	1	2
117	1	1	3	2	0	7	2	7	0	0	0	0	0	0	0		1	1		1	2	0	1	0	1	0	0	0	0		0	3	3	1	0	1	1	0	0	0	0	0	0	0	5	1	5	1
117	1	1	3	2	0	7	2	7	0	0	0	0	0	0	0		1	1		1	2	0	1	0	1	0	0	0	0		0	3	3	1	0	1	1	0	0	0	0	0	0	0	5	1	5	1
127
129	1	2	1	4	2	8	2	7	0	0	0	1	0	0	0		0	6		1	3	0	3	0	0	0	0	0	0		1	3	3	1	0	0	0	0	0	0	0	1	0	0	5	2	5	1	2
129	1	2	1	4	2	8	2	7	0	0	0	1	0	0	0		0	6		1	3	0	3	0	0	0	0	0	0		1	3	3	1	0	0	0	0	0	0	0	1	0	0	5	2	5	1	2
131	1	1	1	1	0	1	2	2	0	0	0	1	0	0	0		0	3		0		1	4	1	0	0	0	1	0		0	1	1	1	0	0	0	0	0	0	0	1	0	0	1	5	1	0
131	1	1	1	1	0	1	2	2	0	0	0	1	0	0	0		0	3		0		1	4	1	0	0	0	1	0		0	1	1	1	0	0	0	0	0	0	0	1	0	0	1	5	1	0
136	1	1	2	6	4	8	3	5	0	0	0	0	0	0	0		1	1		0		0	1	0	0	0	0	0	0		1	2	3	1	0	0	0	0	0	0	0	1	0	0	5	1	5	1	2
136	1	1	2	6	4	8	3	5	0	0	0	0	0	0	0		1	1		0		0	1	0	0	0	0	0	0		1	2	3	1	0	0	0	0	0	0	0	1	0	0	5	1	5	1	2
137	1	1	5	8	6	1	2	3	1	1	1	1	1	0	0		0	7		1	3	0	1	0	0	1	0	0	0		0	1	1	1	0	0	0	0	0	0	0	1	0	0	5	1	5	1	2
137	1	1	5	8	6	1	2	3	1	1	1	1	1	0	0		0	7		1	3	0	1	0	0	1	0	0	0		0	1	1	1	0	0	0	0	0	0	0	1	0	0	5	1	5	1	2
140	1	1	1	1	0	2	3	5	0	0	0	0	0	0	0		1	1		1	1	0	1	0	0	0	0	0	0		1	1	2	1	0	0	0	0	0	0	0	1	0	0	5	1	5	1
140	1	1	1	1	0	2	3	5	0	0	0	0	0	0	0		1	1		1	1	0	1	0	0	0	0	0	0		1	1	2	1	0	0	0	0	0	0	0	1	0	0	5	1	5	1
147	1	1	2	7	4	1	3	2	0	1	1	1	0	0	0		0	7		1	3	0	4	0	0	1	0	0	0		0	1	1	1	0	0	0	0	0	0	0	1	0	0	4	1	5	0
147	1	1	2	7	4	1	3	2	0	1	1	1	0	0	0		0	7		1	3	0	4	0	0	1	0	0	0		0	1	1	1	0	0	0	0	0	0	0	1	0	0	4	1	5	0
149	1	3	2	2	0	5	1	5	0	0	0	0	0	0	0		0	2		1	2	1	4	1	0	0	0	0	0		0	2	1		0	0	0	0	0	0	0	0	0	0	1	1	3	1	2
149	1	3	2	2	0	5	1	5	0	0	0	0	0	0	0		0	2		1	2	1	4	1	0	0	0	0	0		0	2	1		0	0	0	0	0	0	0	0	0	0	1	1	3	1	2
151	1	2	1	4	1	8	1	5	0	0	0	0	0	0	0		1	1		1	1	0	1	0	1	0	0	0	0		0	2	2	1	0	0	0	0	0	0	0	1	0	0	3	1	5	1
151	1	2	1	4	1	8	1	5	0	0	0	0	0	0	0		1	1		1	1	0	1	0	1	0	0	0	0		0	2	2	1	0	0	0	0	0	0	0	1	0	0	3	1	5	1
153	1	1	2			1	3		0	1	1	0	0	0	0		0	7		0		1	1	1	0	0	0	0	0		0	2	2	2	0	0	0	0	0	0	1	0	0	0	4	3	3	1	1
153	1	1	2			1	3		0	1	1	0	0	0	0		0	7		0		1	1	1	0	0	0	0	0		0	2	2	2	0	0	0	0	0	0	1	0	0	0	4	3	3	1	1
161	1	3	2	3	0	5	3	6	0	0	0	0	0	0	0		0	3		1	8	0	1	0	0	0	0	0	0		1	2	2	1	0	0	0	0	0	0	0	1	0	0	5	1	5	1	2
161	1	3	2	3	0	5	3	6	0	0	0	0	0	0	0		0	3		1	8	0	1	0	0	0	0	0	0		1	2	2	1	0	0	0	0	0	0	0	1	0	0	5	1	5	1	2
162	1	1	3	4	1	5	3	5	0	0	1	1	1	0	0		0	4		1	3	0	1	0	0	0	0	0	0		1	2	2	1	0	0	0	0	0	0	0	1	0	0	4	2	5	1	2
162	1	1	3	4	1	5	3	5	0	0	1	1	1	0	0		0	4		1	3	0	1	0	0	0	0	0	0		1	2	2	1	0	0	0	0	0	0	0	1	0	0	4	2	5	1	2
164	1	1	3	2	0	1	2	3	0	0	0	1	0	0	0		0	3		0		0	4	0	0	0	0	1	1		0	1	1	1	0	0	0	0	0	0	0	1	0	0	2	5	3	0
164	1	1	3	2	0	1	2	3	0	0	0	1	0	0	0		0	3		0		0	4	0	0	0	0	1	1		0	1	1	1	0	0	0	0	0	0	0	1	0	0	2	5	3	0
175
176
176
177	1	1	2	4	2	1	4	3	0	0	1	1	0	0	0		0			1	4	0	4	0	0	0	1	0	0		0		2	2	0	1	0	0	1	0	0	0	0	0	4	4	4	1	1
177	1	1	2	4	2	1	4	3	0	0	1	1	0	0	0		0			1	4	0	4	0	0	0	1	0	0		0		2	2	0	1	0	0	1	0	0	0	0	0	4	4	4	1	1
179
182	1	1	1	6	4	3	3		1	1	1	0	1	0	0		0	4		1	4	1	4	0	0	0	0	0	0		1	1	2	1	0	0	0	0	0	0	0	1	0	0	5	1	5	1	3
182	1	1	1	6	4	3	3		1	1	1	0	1	0	0		0	4		1	4	1	4	0	0	0	0	0	0		1	1	2	1	0	0	0	0	0	0	0	1	0	0	5	1	5	1	3
183	1	1	1	5	3	4	3	5	0	1	1	0	1	0	0		0	3		1	4	0	4	1	0	1	0	0	0		0	2	2	3	0	0	0	0	0	0	0	1	0	0	5	1	5	1	2
183	1	1	1	5	3	4	3	5	0	1	1	0	1	0	0		0	3		1	4	0	4	1	0	1	0	0	0		0	2	2	3	0	0	0	0	0	0	0	1	0	0	5	1	5	1	2
503	0	1	2	3	2	1	1	3	0	1	1	0	0	0	0		0	3		1	4	0	1	0	0	1	0	0	0		0	2	2	2	1	0	0	0	0	0	1	0	0	0	3	3	3	0
503	0	1	2	3	2	1	1	3	0	1	1	0	0	0	0		0	3		1	4	0	1	0	0	1	0	0	0		0	2	2	2	1	0	0	0	0	0	1	0	0	0	3	3	3	0
504	0	1		1	0	1		3	0	0	1	0	0	0	0		0	8		1	4		4	1	1	0	0	0	1		0	1	1		0	0	0	0	0	0	0	0	0	1	1	1	1	1	2
504	0	1		1	0	1		3	0	0	1	0	0	0	0		0	8		1	4		4	1	1	0	0	0	1		0	1	1		0	0	0	0	0	0	0	0	0	1	1	1	1	1	2
505	0	1	1	3	1	4	2	5	0	0	0	1	0	0	0		0	6		1	3	0	4	1	0	0	0	0	0		0	2	2	1	0	0	0	0	0	0	0	1	0	0	3	3	3	1
505	0	1	1	3	1	4	2	5	0	0	0	1	0	0	0		0	6		1	3	0	4	1	0	0	0	0	0		0	2	2	1	0	0	0	0	0	0	0	1	0	0	3	3	3	1
506	0	1	1				3	6	0	0	0	0	0	0	0		0			1			1	0	0	0	0	0	0		0		2		0	0	0	0	0	0	0	1	0	0	5			1
506	0	1	1				3	6	0	0	0	0	0	0	0		0			1			1	0	0	0	0	0	0		0		2		0	0	0	0	0	0	0	1	0	0	5			1
510	0	1	3	4	1	5	3	5	0	0	1	0	0	0	0		0	4		0		0	4	1	0	0	0	0	0		0	2	2	1	1	0	0	0	0	1	0	0	0	0	1	5	4	1	2
510	0	1	3	4	1	5	3	5	0	0	1	0	0	0	0		0	4		0		0	4	1	0	0	0	0	0		0	2	2	1	1	0	0	0	0	1	0	0	0	0	1	5	4	1	2
514	0	1	1	1	0	3	2	5	0	1	0	0	0	0	0		0	7		1	3	0	1	0	0	0	0	0	0		1			1	0	0	0	0	0	0	0	0	1	0	5	5	5	1	2
514	0	1	1	1	0	3	2	5	0	1	0	0	0	0	0		0	7		1	3	0	1	0	0	0	0	0	0		1			1	0	0	0	0	0	0	0	0	1	0	5	5	5	1	2
515	0	3	2	1	0		1	1	0	1	1	0	0	0	1	SSI	0	7		1	4	0	1	0	0	0	0	0	0		1	2	3	1	1	0	0	0	0	0	0	0	0	0	3	3	3	0
515	0	3	2	1	0		1	1	0	1	1	0	0	0	1	SSI	0	7		1	4	0	1	0	0	0	0	0	0		1	2	3	1	1	0	0	0	0	0	0	0	0	0	3	3	3	0
522	0	1	2	3	0	4	2	5	0	1	0	0	0	0	0		0	7		0		0	1	0	1	0	0	0	0		0	2	2	1	0	0	0	0	0	1	0	0	0	0	5	1	5	1	3
522	0	1	2	3	0	4	2	5	0	1	0	0	0	0	0		0	7		0		0	1	0	1	0	0	0	0		0	2	2	1	0	0	0	0	0	1	0	0	0	0	5	1	5	1	3
523	0	1	3	2	0	1	3	3	0	1	1	1	0	0	0		0	7		0		0	1	0	0	0	0	0	1	my disability	0	1	1	2	1	1	0	0	0	0	0	0	0	0	1	5	4	1
523	0	1	3	2	0	1	3	3	0	1	1	1	0	0	0		0	7		0		0	1	0	0	0	0	0	1	my disability	0	1	1	2	1	1	0	0	0	0	0	0	0	0	1	5	4	1
525	0	1	1	5	2	2	3	2	0	0	0	0	0	0	0		1	3		0		0	1	0	0	0	0	0	0		1		2	1	0	0	0	0	0	0	0	1	0	0	3	4	2	1
525	0	1	1	5	2	2	3	2	0	0	0	0	0	0	0		1	3		0		0	1	0	0	0	0	0	0		1		2	1	0	0	0	0	0	0	0	1	0	0	3	4	2	1
531	0	1				2		5	0	1	1	0	0	0	0		0	7					4	1	0	0	0	0	0		0	2		1	0	0	0	0	0	0	0	0	0	1	1	1	5	1
531	0	1				2		5	0	1	1	0	0	0	0		0	7					4	1	0	0	0	0	0		0	2		1	0	0	0	0	0	0	0	0	0	1	1	1	5	1
532	0	2	2	2	0	5	3	2	0	0	0	0	0	0	0		1	1		1	1	0	1	1	1	0	0	0	0		0	2	2	1	1	0	0	0	0	0	0	0	0	0	5	2	3	1	3
532	0	2	2	2	0	5	3	2	0	0	0	0	0	0	0		1	1		1	1	0	1	1	1	0	0	0	0		0	2	2	1	1	0	0	0	0	0	0	0	0	0	5	2	3	1	3
534	0	2	1	1	0		4	3	0	0	0	1	0	0	0		0	6		1	3	0	1	1	0	0	0	0	0		0	2	2	2	0	0	0	0	0	0	0	1	0	0	3		5	0
534	0	2	1	1	0		4	3	0	0	0	1	0	0	0		0	6		1	3	0	1	1	0	0	0	0	0		0	2	2	2	0	0	0	0	0	0	0	1	0	0	3		5	0
540	0	3		2	3	4	3		0	0	0	1	0	0	0		0	1		0		0	1	0	1	0	0	0	0		0	2	2	1	0	0	0	0	0	0	0	1	0	1	5	1	5	1
540	0	3		2	3	4	3		0	0	0	1	0	0	0		0	1		0		0	1	0	1	0	0	0	0		0	2	2	1	0	0	0	0	0	0	0	1	0	1	5	1	5	1
542	0	1	3	1	0	1	4		0	1	1	1	0	0	0		0	7		1	4	0	1	0	0	0	1	0	0		0	1	2		1	1	0	0	0	1	1	0	0	0	3	3	2	1	2
542	0	1	3	1	0	1	4		0	1	1	1	0	0	0		0	7		1	4	0	1	0	0	0	1	0	0		0	1	2		1	1	0	0	0	1	1	0	0	0	3	3	2	1	2
544	0	1	1	4	1			2	0	0	1	0	0	0	1		1	3		1	4	0	4	0	0	0	0	0	0		1	2	2	1	0	0	0	0	0	0	0	0	1	0	1			0
544	0	1	1	4	1			2	0	0	1	0	0	0	1		1	3		1	4	0	4	0	0	0	0	0	0		1	2	2	1	0	0	0	0	0	0	0	0	1	0	1			0
549	0	1	1	1	0	2	1	3	0	0	0	1	0	0	0		0	3		0		0	3	1	0	0	0	0	0		1	3	3	3	0	0	0	0	0	0	0	1	0	0	5	1	1	0
549	0	1	1	1	0	2	1	3	0	0	0	1	0	0	0		0	3		0		0	3	1	0	0	0	0	0		1	3	3	3	0	0	0	0	0	0	0	1	0	0	5	1	1	0
551	0	1	1					1	0	0	0	1	0	0	0		0	7		1		0	4	0	0	0	0	0	0		0		2		0	0	0	0	0	0	0	0	0	1	2	3		0
551	0	1	1					1	0	0	0	1	0	0	0		0	7		1		0	4	0	0	0	0	0	0		0		2		0	0	0	0	0	0	0	0	0	1	2	3		0
555	0	1	3	3	1	1		3	0	1	1	1	0	0	0		0	7		1	4	0	3	1	0	0	0	0	0		0	2	1	1	0	1	0	0	0	0	0	0	0	0	3	1	3	1	1
555	0	1	3	3	1	1		3	0	1	1	1	0	0	0		0	7		1	4	0	3	1	0	0	0	0	0		0	2	1	1	0	1	0	0	0	0	0	0	0	0	3	1	3	1	1
557	0	3	3	2	0	1	2	4	0	0	0	1	0	0	0		0	7		1	3	0	4	0	0	0	0	0	0		1	3	3	1	0	0	0	0	0	0	0	1	0	0	5	1	5	1
557	0	3	3	2	0	1	2	4	0	0	0	1	0	0	0		0	7		1	3	0	4	0	0	0	0	0	0		1	3	3	1	0	0	0	0	0	0	0	1	0	0	5	1	5	1
563	0	3	2	4	1	4	3	3	0	0	0	1	0	0	0		0	6		1	3	0	1	0	0	0	0	0	1	Taking car of spouse battling cancer	0	3	3	1	0	0	0	0	0	0	0	1	0	0	5	1	5	1	3
563	0	3	2	4	1	4	3	3	0	0	0	1	0	0	0		0	6		1	3	0	1	0	0	0	0	0	1	Taking car of spouse battling cancer	0	3	3	1	0	0	0	0	0	0	0	1	0	0	5	1	5	1	3
564	0	2	2	2	0	1	3	5	0	0	1	0	0	0	0		0	6		1	3	0	4	1	0	0	0	0	0		0	2	2	1	0	0	0	0	0	0	0	1	0	0	5	2	5	1	3
564	0	2	2	2	0	1	3	5	0	0	1	0	0	0	0		0	6		1	3	0	4	1	0	0	0	0	0		0	2	2	1	0	0	0	0	0	0	0	1	0	0	5	2	5	1	3
566	0	1	2	2	0	2		5	0	0	1	1	0	0	0		0	7		1	3	0	4	1	0	0	0	0	0		1	1	1	2	1	0	0	0	0	0	0	0	0	0	4	3	1	0
566	0	1	2	2	0	2		5	0	0	1	1	0	0	0		0	7		1	3	0	4	1	0	0	0	0	0		1	1	1	2	1	0	0	0	0	0	0	0	0	0	4	3	1	0
567	0	2	1	2	0	1	3	1	0	1	1	1	0	0	0		0	7		1	3	0	1	1	0	0	0	0	0		0	1	1	1	0	0	0	0	0	0	0	1	0	0		3	4	0
567	0	2	1	2	0	1	3	1	0	1	1	1	0	0	0		0	7		1	3	0	1	1	0	0	0	0	0		0	1	1	1	0	0	0	0	0	0	0	1	0	0		3	4	0
570	0	1	1			8		6	0	0	0	0	0	0	0		1	6		1	3	0	1	0	0	0	0	0	0		1	3		1	0	0	0	0	0	0	0	0	0	0	4	1	5	1
570	0	1	1			8		6	0	0	0	0	0	0	0		1	6		1	3	0	1	0	0	0	0	0	0		1	3		1	0	0	0	0	0	0	0	0	0	0	4	1	5	1
572	0	1	2	4	2	1	4	5	0	1	1	0	1	0	0		0	5		1	4	0	1	0	0	0	0	0	0		1	3	3	3	0	0	0	0	0	0	0	1	0	0	5	1	5	0
572	0	1	2	4	2	1	4	5	0	1	1	0	1	0	0		0	5		1	4	0	1	0	0	0	0	0	0		1	3	3	3	0	0	0	0	0	0	0	1	0	0	5	1	5	0
573	0	1	1	2	0	1	4	4	0	0	1	0	0	0	0		0	7		1	4	0	4	0	0	0	0	0	0		1		1	2	0	0	0	0	0	0	0	1	0	0	1	1	3	1
573	0	1	1	2	0	1	4	4	0	0	1	0	0	0	0		0	7		1	4	0	4	0	0	0	0	0	0		1		1	2	0	0	0	0	0	0	0	1	0	0	1	1	3	1
575	0	3	3	4	0	4	2	3	0	0	0	1	0	0	0		0	6		0		0	1	0	0	0	0	0	0		1	2	2	1	0	0	0	0	0	0	1	0	0	0	3	5	5	1	1
575	0	3	3	4	0	4	2	3	0	0	0	1	0	0	0		0	6		0		0	1	0	0	0	0	0	0		1	2	2	1	0	0	0	0	0	0	1	0	0	0	3	5	5	1	1
580	0	1	1	5	2	5	3	5	0	0	0	0	0	0	0		1	1		1	1	0	1	0	1	0	0	0	0		0	2	2	1	0	0	0	0	0	0	0	1	0	0	5	1	5	1
580	0	1	1	5	2	5	3	5	0	0	0	0	0	0	0		1	1		1	1	0	1	0	1	0	0	0	0		0	2	2	1	0	0	0	0	0	0	0	1	0	0	5	1	5	1
581	0	3	3	4	0	8	3	7	0	0	0	1	0	0	0		0	1		1	3	0	4	0	1	0	0	0	0		0	2	3	1	1	0	0	0	0	0	0	0	0	0	5	1	3	1	1
581	0	3	3	4	0	8	3	7	0	0	0	1	0	0	0		0	1		1	3	0	4	0	1	0	0	0	0		0	2	3	1	1	0	0	0	0	0	0	0	0	0	5	1	3	1	1
[truncated: 46 more columns]
